# Supplementary material for: C-Reactive Protein as Predictive Biomarker for Response to Chemoradiotherapy in Patients with Locally Advanced Rectal Cancer: A Retrospective Study
Source: Cancers (Basel). 2022 Jan 19;14(3):491. doi: 10.3390/cancers14030491 (PMC8833484; doi:10.3390/cancers14030491)
Supplement: Supplementary file 1 [file cancers-14-00491-s001.zip]

Archive with 1 entries (1 files):
- cancers-1506282-supplementary.pdf
